# Supplementary material for: Selection on Sperm Count, but Not on Sperm Morphology or Velocity, in a Wild Population of Anolis Lizards
Source: Cells. 2021 Sep 9;10(9):2369. doi: 10.3390/cells10092369 (PMC8464841; doi:10.3390/cells10092369)
Supplement: Supplementary file 1 [file cells-10-02369-s001.zip]

Archive with 1 entries (1 files):
- cells-1274588-supplementary.pdf
